# Supplementary material for: Paclitaxel and Therapeutic Drug Monitoring with Microsampling in Clinical Practice
Source: Pharmaceuticals (Basel). 2023 Dec 29;17(1):63. doi: 10.3390/ph17010063 (PMC10820540; doi:10.3390/ph17010063)
Supplement: Supplementary file 1 [file pharmaceuticals-17-00063-s001.zip]

Archive with 1 entries (1 files):
- pharmaceuticals-2743006-supplementary.pdf
